# Supplementary material for: Chemical Defense against Herbivory in the Brown Marine Macroalga Padina gymnospora Could Be Attributed to a New Hydrocarbon Compound
Source: Plants (Basel). 2023 Feb 28;12(5):1073. doi: 10.3390/plants12051073 (PMC10005330; doi:10.3390/plants12051073)
Supplement: Supplementary file 1 [file plants-12-01073-s001.zip]

Archive with 1 entries (1 files):
- plants-2079611-supplementary.pdf
